# Supplementary material for: Technical feasibility of leadless left bundle branch area pacing for cardiac resynchronization: a case series
Source: Eur Heart J Case Rep. 2021 Sep 24;5(11):ytab379. doi: 10.1093/ehjcr/ytab379 (PMC8633604; doi:10.1093/ehjcr/ytab379)
Supplement: ytab379_Supplementary_Data [file ytab379_supplementary_data.zip]

Archive with 2 entries (2 files):
- WiSE_CR_Slide_Set.pptx
- Supplementary Video 1.mp4
